# Supplementary material for: Dendrimer-Conjugated nSMase2 Inhibitor Reduces Tau Propagation in Mice
Source: Pharmaceutics. 2022 Sep 28;14(10):2066. doi: 10.3390/pharmaceutics14102066 (PMC9609094; doi:10.3390/pharmaceutics14102066)
Supplement: Supplementary file 1 [file pharmaceutics-14-02066-s001.zip]

Archive with 1 entries (1 files):
- pharmaceutics-1904777-supplementary.pdf
